# Supplementary material for: Seroprevalence of SARS-CoV-2 in Client-Owned Cats from Portugal
Source: Vet Sci. 2022 Jul 16;9(7):363. doi: 10.3390/vetsci9070363 (PMC9315516; doi:10.3390/vetsci9070363)
Supplement: Supplementary file 1 [file vetsci-09-00363-s001.zip]

Archive with 1 entries (1 files):
- vetsci-1770402-supplementary.pdf
